# Supplementary material for: PMSeeker: A Scheme Based on the Greedy Algorithm and the Exhaustive Algorithm to Screen Low-Redundancy Marker Sets for Large-Scale Parentage Assignment with Full Parental Genotyping
Source: Biology (Basel). 2024 Feb 5;13(2):100. doi: 10.3390/biology13020100 (PMC10886308; doi:10.3390/biology13020100)
Supplement: Supplementary file 1 [file biology-13-00100-s001.zip]

Archive with 1 entries (1 files):
- biology-2823580-supplementary.pdf
